# Supplementary material for: A Shortage of FTH Induces ROS and Sensitizes RAS-Proficient Neuroblastoma N2A Cells to Ferroptosis
Source: Int J Mol Sci. 2021 Aug 18;22(16):8898. doi: 10.3390/ijms22168898 (PMC8396332; doi:10.3390/ijms22168898)
Supplement: Supplementary file 1 [file ijms-22-08898-s001.zip]

Archive with 1 entries (1 files):
- ijms-1322615-supplementary.pdf
